# Supplementary material for: Optimizing the Integration of Microwave Processing and Enzymatic Extraction to Produce Polyphenol-Rich Extracts from Olive Pomace
Source: Foods. 2023 Oct 12;12(20):3754. doi: 10.3390/foods12203754 (PMC10606511; doi:10.3390/foods12203754)
Supplement: Supplementary file 1 [file foods-12-03754-s001.zip]

Archive with 1 entries (1 files):
- foods-2617067-supplementary.pdf
